# Supplementary material for: Can human experts predict solubility better than computers?
Source: J Cheminform. 2017 Dec 13;9:63. doi: 10.1186/s13321-017-0250-y (PMC5729181; doi:10.1186/s13321-017-0250-y)
Supplement: Supplementary file 3 — Additional file 3. The name, structure and solubility data in electronic form for both training and test sets, including SMILES representations of the chemical structures. This DLS-100 dataset may be reused freely with appropriate citation of our work, no further permission is required. It is also available from the University of St Andrews research portal [14] with https://doi.org/10.17630/3a3a5abc-8458-4924-8e6c-b804347605e8 and from figshare [15] with https://doi.org/10.6084/m9.figshare.5545639. [file 13321_2017_250_MOESM3_ESM.xlsx]

## Sheet: DLS-100
Chemical name	Crystal structure CSD refcode	LogS exp (mol/L)	Reference	Test	SMILES	Smiles Source	Chemspider reference number	InChl
Acetanilide	ACANIL01	-1.4	2	FALSE	O=C(Nc1ccccc1)C	ChemSpider	880	InChI=1S/C8H9NO/c1-7(10)9-8-5-3-2-4-6-8/h2-6H,1H3,(H,9,10)
Adenosine	ADENOS10	-1.73	2	FALSE	c1nc(c2c(n1)n(cn2)[C@H]3[C@@H]([C@@H]([C@H](O3)CO)O)O)N	ChemSpider	54923	InChI=1S/C10H13N5O4/c11-8-5-9(13-2-12-8)15(3-14-5)10-7(18)6(17)4(1-16)19-10/h2-4,6-7,10,16-18H,1H2,(H2,11,12,13)/t4-,6-,7-,10-/m1/s1
Allopurinol	ALOPUR	-2.26	8	FALSE	c1c2c([nH]n1)ncnc2O	ChemSpider	2010	InChI=1S/C5H4N4O/c10-5-3-1-8-9-4(3)6-2-7-5/h1-2H,(H2,6,7,8,9,10)
Trimethoprim	AMXBPM10	-2.95	3	FALSE	COc1cc(cc(c1OC)OC)Cc2cnc(nc2N)N	ChemSpider	953	InChI=1S/C7H7NO2/c8-6-3-1-5(2-4-6)7(9)10/h1-4H,8H2,(H,9,10)
Acetazolamide	ATDZSA	-2.44	3	FALSE	O=S(=O)(c1nnc(s1)NC(=O)C)N	ChemSpider	4488	InChI=1S/C7H7NO3/c8-4-1-2-5(7(10)11)6(9)3-4/h1-3,9H,8H2,(H,10,11)
Benzoic acid	BENZAC02	-1.58	8	FALSE	c1ccc(cc1)C(=O)O	ChemSpider	5376	InChI=1S/C14H18N4O3/c1-19-10-5-8(6-11(20-2)12(10)21-3)4-9-7-17-14(16)18-13(9)15/h5-7H,4H2,1-3H3,(H4,15,16,17,18)
Salbutamol	BHHPHE	-1.22	2	FALSE	OCc1cc(ccc1O)C(O)CNC(C)(C)C	ChemSpider	2121	InChI=1S/C11H12N2O/c1-9-8-11(14)13(12(9)2)10-6-4-3-5-7-10/h3-8H,1-2H3
Quinidine	BOMDUC	-2.81	2	FALSE	O(c4cc1c(nccc1[C@H](O)[C@@H]2N3CC[C@@H](C2)[C@@H](/C=C)C3)cc4)C	ChemSpider	1909	InChI=1S/C4H6N4O3S2/c1-2(9)6-3-7-8-4(12-3)13(5,10)11/h1H3,(H2,5,10,11)(H,6,7,9)
Benzamide	BZAMID02	-0.95	2	FALSE	c1ccc(cc1)C(=O)N	ChemSpider	238	InChI=1S/C7H6O2/c8-7(9)6-4-2-1-3-5-6/h1-5H,(H,8,9)
Thiamphenicol	CABCIR01	-2.15	2	FALSE	ClC(Cl)C(=O)N[C@@H]([C@H](O)c1ccc(cc1)S(=O)(=O)C)CO	ChemSpider	1999	InChI=1S/C13H21NO3/c1-13(2,3)14-7-12(17)9-4-5-11(16)10(6-9)8-15/h4-6,12,14-17H,7-8H2,1-3H3
(RS)-Atenolol	CEZVIN	-1.21	4	FALSE	CC(C)NCC(COc1ccc(cc1)CC(=O)N)O	ChemSpider	389880	InChI=1S/C20H24N2O2/c1-3-13-12-22-9-7-14(13)10-19(22)20(23)16-6-8-21-18-5-4-15(24-2)11-17(16)18/h3-6,8,11,13-14,19-20,23H,1,7,9-10,12H2,2H3/t13-,14-,19+,20-/m0/s1
Chloral Hydrate	CHORLH01	1.7	2	FALSE	ClC(Cl)(Cl)C(O)O	ChemSpider	2241	InChI=1S/C7H7NO/c8-7(9)6-4-2-1-3-5-6/h1-5H,(H2,8,9)
Cimetidine	CIMETD	-1.69	3	FALSE	Cc1c(nc[nH]1)CSCCN\C(=N\C)NC#N	ChemSpider	25315	InChI=1S/C12H15Cl2NO5S/c1-21(19,20)8-4-2-7(3-5-8)10(17)9(6-16)15-12(18)11(13)14/h2-5,9-11,16-17H,6H2,1H3,(H,15,18)/t9-,10-/m1/s1
Diuron	CLPHUR02	-3.76	8	FALSE	Clc1ccc(NC(=O)N(C)C)cc1Cl	ChemSpider	2162	InChI=1S/C14H22N2O3/c1-10(2)16-8-12(17)9-19-13-5-3-11(4-6-13)7-14(15)18/h3-6,10,12,16-17H,7-9H2,1-2H3,(H2,15,18)
Chlorprothixene	CMAPTX	-6.75	3	FALSE	Clc2cc1C(\c3c(Sc1cc2)cccc3)=C/CCN(C)C	ChemSpider	2606	InChI=1S/C2H3Cl3O2/c3-2(4,5)1(6)7/h1,6-7H
Cocaine	COCAIN10	-2.25	8	FALSE	CN1[C@H]2CC[C@@H]1[C@H]([C@H](C2)OC(=O)c3ccccc3)C(=O)OC	Solubility Challenge	2654	InChI=1S/C10H16N6S/c1-8-9(16-7-15-8)5-17-4-3-13-10(12-2)14-6-11/h7H,3-5H2,1-2H3,(H,15,16)(H2,12,13,14)
Naproxen	COYRUD11	-4.5	3	FALSE	C[C@@H](c1ccc2cc(ccc2c1)OC)C(=O)O	ChemSpider	5744	InChI=1S/C11H12Cl2N2O5/c12-10(13)11(18)14-8(5-16)9(17)6-1-3-7(4-2-6)15(19)20/h1-4,8-10,16-17H,5H2,(H,14,18)/t8-,9-/m1/s1
Sertraline	CUTPEN	-4.83	3	FALSE	Clc1ccc(cc1Cl)[C@H]3c2c(cccc2)[C@@H](NC)CC3	ChemSpider	3008	InChI=1S/C9H10Cl2N2O/c1-13(2)9(14)12-6-3-4-7(10)8(11)5-6/h3-5H,1-2H3,(H,12,14)
Cytosine	CYTSIN01	-1.16	2	FALSE	c1cnc(=O)[nH]c1N	ChemSpider	580849	InChI=1S/C18H18ClNS/c1-20(2)11-5-7-14-15-6-3-4-8-17(15)21-18-10-9-13(19)12-16(14)18/h3-4,6-10,12H,5,11H2,1-2H3/b14-7-
1,8-Dihydroxyanthraquinone	DHANQU06	-5.19	2	FALSE	c1cc2c(c(c1)O)C(=O)c3c(cccc3O)C2=O	ChemSpider	10194104	InChI=1S/C17H21NO4/c1-18-12-8-9-13(18)15(17(20)21-2)14(10-12)22-16(19)11-6-4-3-5-7-11/h3-7,12-15H,8-10H2,1-2H3/t12-,13+,14-,15+/m0/s1
Cortisone	DHPRTO02	-3.27	2	FALSE	O=C(CO)[C@@]3(O)CC[C@H]2[C@@H]4CC\C1=C\C(=O)CC[C@]1(C)[C@H]4C(=O)C[C@@]23C	ChemSpider	5550	InChI=1S/C21H30O4/c1-20-8-7-13(23)9-12(20)3-4-14-15-5-6-16(18(25)11-22)21(15,2)10-17(24)19(14)20/h9,14-17,19,22,24H,3-8,10-11H2,1-2H3/t14-,15-,16+,17-,19+,20-,21-/m0/s1
Diazepam	DIZPAM10	-3.75	8	FALSE	CN1c2ccc(cc2C(=NCC1=O)c3ccccc3)Cl	ChemSpider	137720	InChI=1S/C14H14O3/c1-9(14(15)16)10-3-4-12-8-13(17-2)6-5-11(12)7-10/h3-9H,1-2H3,(H,15,16)/t9-/m0/s1
Sulindac	DOHREX	-4.5	3	FALSE	O=S(c1ccc(cc1)\C=C3/c2ccc(F)cc2\C(=C3C)CC(=O)O)C	ChemSpider	61881	InChI=1S/C17H17Cl2N/c1-20-17-9-7-12(13-4-2-3-5-14(13)17)11-6-8-15(18)16(19)10-11/h2-6,8,10,12,17,20H,7,9H2,1H3/t12-,17-/m0/s1
Hydroflumethiazide	EWUHAF01	-2.97	3	FALSE	FC(F)(F)c2c(cc1c(NCNS1(=O)=O)c2)S(=O)(=O)N	ChemSpider	577	InChI=1S/C4H5N3O/c5-3-1-2-6-4(8)7-3/h1-2H,(H3,5,6,7,8)
Flurbiprofen	FLUBIP	-4.15	3	FALSE	Fc2cc(ccc2c1ccccc1)C(C(=O)O)C	ChemSpider	2849	InChI=1S/C12H12N2O2S/c13-9-1-5-11(6-2-9)17(15,16)12-7-3-10(14)4-8-12/h1-8H,13-14H2
Famotidine	FOGVIG02	-2.65	3	FALSE	O=S(=O)(N=C(N)CCSCc1nc(/N=C(/N)N)sc1)N	ChemSpider	2845	InChI=1S/C14H8O4/c15-9-5-1-3-7-11(9)14(18)12-8(13(7)17)4-2-6-10(12)16/h1-6,15-16H
Flufenamic acid	FPAMCA	-5.35	3	FALSE	FC(F)(F)c1cc(ccc1)Nc2ccccc2C(=O)O	ChemSpider	193441	InChI=1S/C21H28O5/c1-19-7-5-13(23)9-12(19)3-4-14-15-6-8-21(26,17(25)11-22)20(15,2)10-16(24)18(14)19/h9,14-15,18,22,26H,3-8,10-11H2,1-2H3/t14-,15-,18+,19-,20-,21-/m0/s1
Equilin	GODTIC	-5.28	2	FALSE	O=C3CC[C@H]4C/2=C/Cc1c(ccc(O)c1)[C@H]\2CC[C@]34C	ChemSpider	2908	InChI=1S/C16H13ClN2O/c1-19-14-8-7-12(17)9-13(14)16(18-10-15(19)20)11-5-3-2-4-6-11/h2-9H,10H2,1H3
Hydrochlorothiazide	HCSBTZ04	-2.68	1	FALSE	O=S(=O)(c1c(Cl)cc2c(c1)S(=O)(=O)NCN2)N	ChemSpider	1265915	InChI=1S/C20H17FO3S/c1-12-17(9-13-3-6-15(7-4-13)25(2)24)16-8-5-14(21)10-19(16)18(12)11-20(22)23/h3-10H,11H2,1-2H3,(H,22,23)/b17-9-
Paracetamol	HXACAN04	-1.06	3	FALSE	CC(=O)Nc1ccc(cc1)O	ChemSpider	4740	InChI=1S/C12H14N2O2/c1-2-12(9-6-4-3-5-7-9)10(15)13-8-14-11(12)16/h3-7H,2,8H2,1H3,(H,13,15)(H,14,16)
Ibuprofen	IBPRAC01	-3.59	3	FALSE	CC(C)Cc1ccc(cc1)C(C)C(=O)O	ChemSpider	5660	InChI=1S/C18H22O2/c1-18-9-8-14-13-5-3-12(19)10-11(13)2-4-15(14)16(18)6-7-17(18)20/h3,5,10,14-16,19H,2,4,6-9H2,1H3/t14-,15-,16+,18+/m1/s1
Propranolol	IMITON	-3.49	3	FALSE	CC(C)NCC(COc1cccc2c1cccc2)O	ChemSpider	3521	InChI=1S/C8H8F3N3O4S2/c9-8(10,11)4-1-5-7(2-6(4)19(12,15)16)20(17,18)14-3-13-5/h1-2,13-14H,3H2,(H2,12,15,16)
Thymol	IPMEPL	-2.19	3	FALSE	CC(C)c1ccc(C)cc1O	ChemSpider	28714	InChI=1S/C11H11ClO3/c1-2-5-15-10-4-3-8(6-9(10)12)7-11(13)14/h2-4,6H,1,5,7H2,(H,13,14)
Pentoxifylline	JAKGEH	-0.56	2	FALSE	O=C2N(c1ncn(c1C(=O)N2CCCCC(=O)C)C)C	ChemSpider	3277	InChI=1S/C15H13FO2/c1-10(15(17)18)12-7-8-13(14(16)9-12)11-5-3-2-4-6-11/h2-10H,1H3,(H,17,18)
Isoproturon	JODTUR01	-3.47	2	FALSE	O=C(Nc1ccc(cc1)C(C)C)N(C)C	ChemSpider	3208	InChI=1S/C8H15N7O2S3/c9-6(15-20(12,16)17)1-2-18-3-5-4-19-8(13-5)14-7(10)11/h4H,1-3H2,(H2,9,15)(H2,12,16,17)(H4,10,11,13,14)
Guanine	KEMDOW	-4.43	3	FALSE	c1[nH]c2c(n1)c(=O)[nH]c(n2)N	ChemSpider	3254	InChI=1S/C14H10F3NO2/c15-14(16,17)9-4-3-5-10(8-9)18-12-7-2-1-6-11(12)13(19)20/h1-8,18H,(H,19,20)
Nitrofurantoin	LABJON01	-3.24	3	FALSE	O=[N+]([O-])c2oc(/C=N/N1C(=O)NC(=O)C1)cc2	ChemSpider	3268	InChI=1S/C4H3FN2O2/c5-2-1-6-4(9)7-3(2)8/h1H,(H2,6,7,8,9)
L-DOPA (Levodopa)	LDOPAS03	-1.82	2	FALSE	O=C(O)[C@@H](N)Cc1cc(O)c(O)cc1	ChemSpider	193995	InChI=1S/C18H20O2/c1-18-9-8-14-13-5-3-12(19)10-11(13)2-4-15(14)16(18)6-7-17(18)20/h3-5,10,14,16,19H,2,6-9H2,1H3/t14-,16+,18+/m1/s1
Indoprofen	LEKMET	-4.82	8	FALSE	O=C(O)C(c1ccc(cc1)N3C(=O)c2ccccc2C3)C	Wikipedia	389934	InChI=1S/C17H17ClO6/c1-8-5-9(19)6-12(23-4)17(8)16(20)13-10(21-2)7-11(22-3)14(18)15(13)24-17/h6-8H,5H2,1-4H3/t8-,17+/m1/s1
Metoclopramide	METPRA	-3.57	3	FALSE	Clc1cc(c(OC)cc1N)C(=O)NCCN(CC)CC	ChemSpider	3513	InChI=1S/C7H8ClN3O4S2/c8-4-1-5-7(2-6(4)16(9,12)13)17(14,15)11-3-10-5/h1-2,10-11H,3H2,(H2,9,12,13)
Metronidazole	MNIMET	-1.22	3	FALSE	[O-][N+](=O)c1cnc(n1CCO)C	ChemSpider	15702	InChI=1S/C10H11F3N2O/c1-15(2)9(16)14-8-5-3-4-7(6-8)10(11,12)13/h3-6H,1-2H3,(H,14,16)
Papaverine	MVERIQ01	-3.87	3	FALSE	COc1ccc(cc1OC)Cc2c3cc(c(cc3ccn2)OC)OC	ChemSpider	1906	InChI=1S/C8H9NO2/c1-6(10)9-7-2-4-8(11)5-3-7/h2-5,11H,1H3,(H,9,10)
Nalidixic acid	NALIDX01	-3.61	3	FALSE	O=C\2c1c(nc(cc1)C)N(/C=C/2C(=O)O)CC	ChemSpider	3544	InChI=1S/C13H18O2/c1-9(2)8-11-4-6-12(7-5-11)10(3)13(14)15/h4-7,9-10H,8H2,1-3H3,(H,14,15)
1-Naphthol	NAPHOL01	-1.98	3	FALSE	Oc2cccc1ccccc12	ChemSpider	4777	InChI=1S/C16H21NO2/c1-12(2)17-10-14(18)11-19-16-9-5-7-13-6-3-4-8-15(13)16/h3-9,12,14,17-18H,10-11H2,1-2H3
Niflumic acid	NIFLUM10	-4.58	3	FALSE	FC(F)(F)c1cc(ccc1)Nc2ncccc2C(=O)O	ChemSpider	21105998	InChI=1S/C10H14O/c1-7(2)9-5-4-8(3)6-10(9)11/h4-7,11H,1-3H3
Oxytetracycline	OXYTET	-3.09	3	FALSE	CN(C)[C@@H]3C(\O)=C(\C(N)=O)C(=O)[C@@]4(O)C(/O)=C2/C(=O)c1c(cccc1O)[C@@](C)(O)[C@H]2[C@H](O)[C@@H]34	ChemSpider	3248	InChI=1S/C13H12F2N6O/c14-10-1-2-11(12(15)3-10)13(22,4-20-8-16-6-18-20)5-21-9-17-7-19-21/h1-3,6-9,22H,4-5H2
Perylene	PERLEN05	-8.8	2	FALSE	c1cc2cccc3c2c(c1)c4cccc5c4c3ccc5	ChemSpider	4578	InChI=1S/C13H18N4O3/c1-9(18)6-4-5-7-17-12(19)10-11(14-8-15(10)2)16(3)13(17)20/h8H,4-7H2,1-3H3
Phenobarbital	PHBARB09	-2.29	3	FALSE	C1(NC(C(c2ccccc2)(C(=O)N1)CC)=O)=O	ChemSpider	33695	InChI=1S/C12H18N2O/c1-9(2)10-5-7-11(8-6-10)13-12(15)14(3)4/h5-9H,1-4H3,(H,13,15)
Phthalic acid	PHTHAC01	-1.49	3	FALSE	c1ccc(c(c1)C(=O)O)C(=O)O	ChemSpider	744	InChI=1S/C5H5N5O/c6-5-9-3-2(4(11)10-5)7-1-8-3/h1H,(H4,6,7,8,9,10,11)
5,5-Diphenylhydantoin	PHYDAN01	-3.86	3	FALSE	O=C2NC(=O)NC2(c1ccccc1)c3ccccc3	ChemSpider	3696	InChI=1S/C14H12O5/c1-7-6-9(15)10-11(16-2)8-4-5-18-12(8)14(17-3)13(10)19-7/h4-6H,1-3H3
Pindolol	PINDOL	-3.79	3	FALSE	CC(C)NCC(O)COc1cccc2[nH]ccc12	ChemSpider	5036498	InChI=1S/C8H6N4O5/c13-6-4-11(8(14)10-6)9-3-5-1-2-7(17-5)12(15)16/h1-3H,4H2,(H,10,13,14)/b9-3+
Progesterone	PROGST12	-4.42	2	FALSE	O=C4\C=C2/[C@]([C@H]1CC[C@@]3([C@@H](C(=O)C)CC[C@H]3[C@@H]1CC2)C)(C)CC4	ChemSpider	5824	InChI=1S/C9H11NO4/c10-6(9(13)14)3-5-1-2-7(11)8(12)4-5/h1-2,4,6,11-12H,3,10H2,(H,13,14)/t6-/m0/s1
Phenacetin	PYRAZB21	-2.37	2	FALSE	O=C(Nc1ccc(OCC)cc1)C	ChemSpider	3587	InChI=1S/C17H15NO3/c1-11(17(20)21)12-6-8-14(9-7-12)18-10-13-4-2-3-5-15(13)16(18)19/h2-9,11H,10H2,1H3,(H,20,21)
Pyrene	PYRENE07	-6.18	2	FALSE	c1cc2ccc3cccc4c3c2c(c1)cc4	ChemSpider	4024	InChI=1S/C14H22ClN3O2/c1-4-18(5-2)7-6-17-14(19)10-8-11(15)12(16)9-13(10)20-3/h8-9H,4-7,16H2,1-3H3,(H,17,19)
Pyrazinamide	PYRZIN	-0.91	2	FALSE	O=C(N)c1nccnc1	ChemSpider	4029	InChI=1S/C6H9N3O3/c1-5-7-4-6(9(11)12)8(5)2-3-10/h4,10H,2-3H2,1H3
Salicylic acid	SALIAC	-1.93	1	FALSE	c1ccc(c(c1)C(=O)O)O	ChemSpider	4518	InChI=1S/C20H21NO4/c1-22-17-6-5-13(10-18(17)23-2)9-16-15-12-20(25-4)19(24-3)11-14(15)7-8-21-16/h5-8,10-12H,9H2,1-4H3
Glipizide	SAXFED	-5.49	3	FALSE	Cc1cnc(cn1)C(=O)NCCc2ccc(cc2)S(=O)(=O)NC(=O)NC3CCCCC3	ChemSpider	4268	InChI=1S/C12H12N2O3/c1-3-14-6-9(12(16)17)10(15)8-5-4-7(2)13-11(8)14/h4-6H,3H2,1-2H3,(H,16,17)
Diclofenac	SIKLIH01	-5.46	3	FALSE	c1ccc(c(c1)CC(=O)O)Nc2c(cccc2Cl)Cl	ChemSpider	6739	InChI=1S/C10H8O/c11-10-7-3-5-8-4-1-2-6-9(8)10/h1-7,11H
Sulfamethoxazole	SLFNMB01	-2.7	2	FALSE	O=S(=O)(Nc1noc(c1)C)c2ccc(N)cc2	ChemSpider	10442628	InChI=1S/C18H19ClN4/c1-22-8-10-23(11-9-22)18-14-4-2-3-5-15(14)20-16-7-6-13(19)12-17(16)21-18/h2-7,12,20H,8-11H2,1H3
Sulfamethazine	SLFNMD01	-2.73	3	FALSE	O=S(=O)(Nc1nc(cc(n1)C)C)c2ccc(N)cc2	ChemSpider	5994	InChI=1S/C20H26O2/c1-3-20(22)11-9-18-17-6-4-13-12-14(21)5-7-15(13)16(17)8-10-19(18,20)2/h1,12,15-18,22H,4-11H2,2H3/t15-,16+,17+,18-,19-,20-/m0/s1
Sulfacetamide	SLFNMG01	-1.52	3	FALSE	O=S(=O)(c1ccc(N)cc1)NC(=O)C	ChemSpider	913	InChI=1S/C6H5NO2/c8-6(9)5-2-1-3-7-4-5/h1-4H,(H,8,9)
Sulfadiazine	SULDAZ01	-3.53	2	FALSE	O=S(=O)(Nc1ncccn1)c2ccc(N)cc2	ChemSpider	4333	InChI=1S/C13H9F3N2O2/c14-13(15,16)8-3-1-4-9(7-8)18-11-10(12(19)20)5-2-6-17-11/h1-7H,(H,17,18)(H,19,20)
Nadolol	TAYGAC	-1.01	2	FALSE	OC(CNC(C)(C)C)COc1cccc2c1C[C@H](O)[C@H](O)C2	ChemSpider	10482174	InChI=1S/C22H24N2O9/c1-21(32)7-5-4-6-8(25)9(7)15(26)10-12(21)17(28)13-14(24(2)3)16(27)11(20(23)31)19(30)22(13,33)18(10)29/h4-6,12-14,17,25,27-29,32-33H,1-3H3,(H2,23,31)/t12-,13-,14+,17+,21-,22+/m1/s1
1,3,5-trichlorobenzene	TCHLBZ	-4.44	2	FALSE	Clc1cc(Cl)cc(Cl)c1	ChemSpider	8788	InChI=1S/C20H12/c1-5-13-6-2-11-17-18-12-4-8-14-7-3-10-16(20(14)18)15(9-1)19(13)17/h1-12H
Thalidomide	THALID03	-3.7	2	FALSE	c1ccc2c(c1)C(=O)N(C2=O)C3CCC(=O)NC3=O	ChemSpider	4586	InChI=1S/C21H26ClN3OS/c22-17-6-7-21-19(16-17)25(18-4-1-2-5-20(18)27-21)9-3-8-23-10-12-24(13-11-23)14-15-26/h1-2,4-7,16,26H,3,8-15H2
Thymine	THYMIN01	-1.5	2	FALSE	Cc1c[nH]c(=O)[nH]c1=O	Solubility Challenge	4599	InChI=1S/C12H12N2O3/c1-2-12(8-6-4-3-5-7-8)9(15)13-11(17)14-10(12)16/h3-7H,2H2,1H3,(H2,13,14,15,16,17)
Thebaine	TICTUU	-2.66	2	FALSE	O(c5ccc4c2c5O[C@H]3C(/OC)=C\C=C1\[C@H](N(CC[C@]123)C)C4)C	ChemSpider	992	InChI=1S/C8H6O4/c9-7(10)5-3-1-2-4-6(5)8(11)12/h1-4H,(H,9,10)(H,11,12)
Uracil	URACIL	-1.49	8	FALSE	c1c[nH]c(=O)[nH]c1=O	ChemSpider	1710	InChI=1S/C15H12N2O2/c18-13-15(17-14(19)16-13,11-7-3-1-4-8-11)12-9-5-2-6-10-12/h1-10H,(H2,16,17,18,19)
Uric acid	URICAC	-3.4	2	FALSE	O=C1\C2=C(/NC(=O)N1)NC(=O)N2	Solubility Challenge	4662	InChI=1S/C14H20N2O2/c1-10(2)16-8-11(17)9-18-14-5-3-4-13-12(14)6-7-15-13/h3-7,10-11,15-17H,8-9H2,1-2H3
Atropine	WALPIJ	-2	3	FALSE	CN3[C@H]1CC[C@@H]3C[C@@H](C1)OC(=O)C(CO)c2ccccc2	ChemSpider	5773	InChI=1S/C21H30O2/c1-13(22)17-6-7-18-16-5-4-14-12-15(23)8-10-20(14,2)19(16)9-11-21(17,18)3/h12,16-19H,4-11H2,1-3H3/t16-,17+,18-,19-,20-,21+/m0/s1
Linuron	WAMXUD	-3.52	2	FALSE	Clc1ccc(NC(=O)N(OC)C)cc1Cl	ChemSpider	1014	InChI=1S/C6H4N4/c1-2-9-6-5(8-1)3-7-4-10-6/h1-4H
Mefenamic acid	XYANAC	-6.74	3	FALSE	O=C(O)c2c(Nc1cccc(c1C)C)cccc2	ChemSpider	4590	InChI=1S/C10H13NO2/c1-3-13-10-6-4-9(5-7-10)11-8(2)12/h4-7H,3H2,1-2H3,(H,11,12)
Tolbutamide	ZZZPUS02	-3.46	1	FALSE	O=S(=O)(c1ccc(cc1)C)NC(=O)NCCCC	ChemSpider	29153	InChI=1S/C16H10/c1-3-11-7-9-13-5-2-6-14-10-8-12(4-1)15(11)16(13)14/h1-10H
Codeine	ZZZTSE03	-1.52	6	FALSE	CN1CC[C@]23c4c5ccc(c4O[C@H]2[C@H](C=C[C@H]3[C@H]1C5)O)OC	ChemSpider	1017	InChI=1S/C5H5N3O/c6-5(9)4-3-7-1-2-8-4/h1-3H,(H2,6,9)
Strychnine	ZZZUEE04	-3.33	2	FALSE	O=C7N2c1ccccc1[C@@]64[C@@H]2[C@@H]3[C@@H](OC/C=C5\[C@@H]3C[C@@H]6N(CC4)C5)C7	ChemSpider	331	InChI=1S/C7H6O3/c8-6-4-2-1-3-5(6)7(9)10/h1-4,8H,(H,9,10)
4-Aminobenzoic acid	AMBNAC04	-1.37	2	TRUE	O=C(O)c1ccc(N)cc1	ChemSpider	4963	InChI=1S/C7H7NO2/c8-7(10)5-3-1-2-4-6(5)9/h1-4,9H,(H2,8,10)
4-Aminosalicylic acid	AMSALA01	-1.96	2	TRUE	O=C(O)c1ccc(cc1O)N	Wikipedia	3359	InChI=1S/C21H27N5O4S/c1-15-13-24-19(14-23-15)20(27)22-12-11-16-7-9-18(10-8-16)31(29,30)26-21(28)25-17-5-3-2-4-6-17/h7-10,13-14,17H,2-6,11-12H2,1H3,(H,22,27)(H2,25,26,28)
Antipyrine	ANTPYR10	0.48	2	TRUE	O=C2\C=C(/N(N2c1ccccc1)C)C	ChemSpider	2925	InChI=1S/C14H11Cl2NO2/c15-10-5-3-6-11(16)14(10)17-12-7-2-1-4-9(12)8-13(18)19/h1-7,17H,8H2,(H,18,19)
Chloramphenicol	CLMPCL02	-2.11	2	TRUE	c1cc(ccc1[C@H]([C@@H](CO)NC(=O)C(Cl)Cl)O)[N+](=O)[O-]	ChemSpider	5138	InChI=1S/C10H11N3O3S/c1-7-6-10(12-16-7)13-17(14,15)9-4-2-8(11)3-5-9/h2-6H,11H2,1H3,(H,12,13)
Corticosterone	CORTIC	-3.24	8	TRUE	O=C4\C=C2/[C@]([C@H]1[C@@H](O)C[C@@]3([C@@H](C(=O)CO)CC[C@H]3[C@@H]1CC2)C)(C)CC4	ChemSpider	5136	InChI=1S/C12H14N4O2S/c1-8-7-9(2)15-12(14-8)16-19(17,18)11-5-3-10(13)4-6-11/h3-7H,13H2,1-2H3,(H,14,15,16)
Dapsone	DAPSUO03	-3.09	2	TRUE	O=S(=O)(c1ccc(N)cc1)c2ccc(N)cc2	ChemSpider	5129	InChI=1S/C8H10N2O3S/c1-6(11)10-14(12,13)8-4-2-7(9)3-5-8/h2-5H,9H2,1H3,(H,10,11)
Primidone	EPHPMO	-2.64	2	TRUE	O=C1NCNC(=O)C1(c2ccccc2)CC	ChemSpider	5142	InChI=1S/C6H8N2O2S/c7-5-1-3-6(4-2-5)11(8,9)10/h1-4H,7H2,(H2,8,9,10)
Estrone	ESTRON14	-5.32	5	TRUE	O=C4[C@]3(CC[C@@H]2c1ccc(O)cc1CC[C@H]2[C@@H]3CC4)C	ChemSpider	5026	InChI=1S/C10H10N4O2S/c11-8-2-4-9(5-3-8)17(15,16)14-10-12-6-1-7-13-10/h1-7H,11H2,(H,12,13,14)
Alclofenac	FICJAC	-3.13	8	TRUE	Clc1cc(ccc1OC\C=C)CC(=O)O	ChemSpider	3356	InChI=1S/C15H21N3O3S/c1-11-5-7-14(8-6-11)22(20,21)17-15(19)16-18-9-12-3-2-4-13(12)10-18/h5-8,12-13H,2-4,9-10H2,1H3,(H2,16,17,19)
5-Fluorouracil	FURACL02	-1.03	2	TRUE	c1c(c(=O)[nH]c(=O)[nH]1)F	ChemSpider	35815	InChI=1S/C17H27NO4/c1-17(2,3)18-9-12(19)10-22-16-6-4-5-11-7-14(20)15(21)8-13(11)16/h4-6,12,14-15,18-21H,7-10H2,1-3H3/t12?,14-,15+/m1/s1
Griseofulvin	GRISFL	-3.25	2	TRUE	C[C@@H]1CC(=O)C=C([C@]12C(=O)c3c(cc(c(c3O2)Cl)OC)OC)OC	ChemSpider	7662	InChI=1S/C6H3Cl3/c7-4-1-5(8)3-6(9)2-4/h1-3H
Fluometuron	HODHIS	-3.46	2	TRUE	O=C(Nc1cc(ccc1)C(F)(F)F)N(C)C	ChemSpider	5233	InChI=1S/C13H10N2O4/c16-10-6-5-9(11(17)14-10)15-12(18)7-3-1-2-4-8(7)13(15)19/h1-4,9H,5-6H2,(H,14,16,17)
Fluconazole	IVUQOF	-1.8	8	TRUE	c1cc(c(cc1F)F)C(Cn2cncn2)(Cn3cncn3)O	ChemSpider	5371	InChI=1S/C20H31NO/c22-20(18-10-4-1-5-11-18,19-12-6-2-7-13-19)14-17-21-15-8-3-9-16-21/h1,4-5,10-11,19,22H,2-3,6-9,12-17H2
Khellin	KHELIN	-3.02	2	TRUE	O=C/1c3c(O\C(=C\1)C)c(OC)c2occc2c3OC	ChemSpider	1103	InChI=1S/C5H6N2O2/c1-3-2-6-5(9)7-4(3)8/h2H,1H3,(H2,6,7,8,9)
Clozapine	NDNHCL01	-3.24	1	TRUE	CN1CCN(CC1)C2=Nc3cc(ccc3Nc4c2cccc4)Cl	ChemSpider	4481822	InChI=1S/C19H21NO3/c1-20-9-8-19-12-5-7-15(22-3)18(19)23-17-14(21-2)6-4-11(16(17)19)10-13(12)20/h4-7,13,18H,8-10H2,1-3H3/t13-,18+,19+/m1/s1
Norethisterone	NETIND01	-4.63	2	TRUE	O=C4\C=C3/[C@@H]([C@H]2CC[C@]1([C@@H](CC[C@]1(C#C)O)[C@@H]2CC3)C)CC4	ChemSpider	8816	InChI=1S/C18H12/c1-2-8-14-13(7-1)15-9-3-4-11-17(15)18-12-6-5-10-16(14)18/h1-12H
Nicotinic acid	NICOAC02	-0.85	2	TRUE	c1cc(cnc1)C(=O)O	ChemSpider	1141	InChI=1S/C4H4N2O2/c7-3-1-2-5-4(8)6-3/h1-2H,(H2,5,6,7,8)
Perphenazine	PERPAZ	-4.16	2	TRUE	Clc2cc1N(c3c(Sc1cc2)cccc3)CCCN4CCN(CCO)CC4	ChemSpider	1142	InChI=1S/C5H4N4O3/c10-3-1-2(7-4(11)6-1)8-5(12)9-3/h(H4,6,7,8,9,10,11,12)
Pteridine	PTERID11	0.02	7	TRUE	n1c2c(ncc1)ncnc2	ChemSpider	10194105	InChI=1S/C17H23NO3/c1-18-13-7-8-14(18)10-15(9-13)21-17(20)16(11-19)12-5-3-2-4-6-12/h2-6,13-16,19H,7-11H2,1H3/t13-,14+,15+,16?
Salicylamide	SALMID07	-1.84	2	TRUE	O=C(c1ccccc1O)N	ChemSpider	9130	InChI=1S/C9H10Cl2N2O2/c1-13(15-2)9(14)12-6-3-4-7(10)8(11)5-6/h3-5H,1-2H3,(H,12,14)
Sulfanilamide	SULAMD01	-1.36	2	TRUE	O=S(=O)(c1ccc(N)cc1)N	ChemSpider	3904	InChI=1S/C15H15NO2/c1-10-6-5-9-13(11(10)2)16-14-8-4-3-7-12(14)15(17)18/h3-9,16H,1-2H3,(H,17,18)
Gliclazide	SUVGUL	-4.29	4	TRUE	O=S(=O)(c1ccc(cc1)C)NC(=O)NN3CC2CCCC2C3	ChemSpider	49889	InChI=1S/C29H35NO2/c1-5-15-29(32)16-14-26-24-12-8-20-17-22(31)11-13-23(20)27(24)25(18-28(26,29)2)19-6-9-21(10-7-19)30(3)4/h6-7,9-10,17,24-26,32H,8,11-14,16,18H2,1-4H3/t24-,25+,26-,28-,29-/m0/s1
Trihexyphenidyl	THEXPL	-5.2	9	TRUE	OC(c1ccccc1)(CCN2CCCCC2)C3CCCCC3	ChemSpider	5304	InChI=1S/C12H18N2O3S/c1-3-4-9-13-12(15)14-18(16,17)11-7-5-10(2)6-8-11/h5-8H,3-4,9H2,1-2H3,(H2,13,14,15)
Triphenylene	TRIPHE11	-6.73	2	TRUE	c1ccc2c(c1)c3ccccc3c4c2cccc4	ChemSpider	4447447	InChI=1S/C18H21NO3/c1-19-8-7-18-11-4-5-13(20)17(18)22-16-14(21-2)6-3-10(15(16)18)9-12(11)19/h3-6,11-13,17,20H,7-9H2,1-2H3/t11-,12+,13-,17-,18-/m0/s1
Mifepristone	ZIDLED	-5.9	9	TRUE	O=C5\C=C4/C(=C3/[C@@H](c1ccc(N(C)C)cc1)C[C@]2([C@@H](CC[C@]2(C#CC)O)[C@@H]3CC4)C)CC5	ChemSpider	389877	InChI=1S/C21H22N2O2/c24-18-10-16-19-13-9-17-21(6-7-22(17)11-12(13)5-8-25-16)14-3-1-2-4-15(14)23(18)20(19)21/h1-5,13,16-17,19-20H,6-11H2/t13-,16-,17-,19-,20-,21+/m0/s1
References for LogS experimental values
1	doi: 10.1021/ci800436c	Hopfinger AJ, Esposito EX, Llinas A, Glen RC & Goodman, JM. Findings of the Challenge To Predict Aqueous Solubility. J Chem Inf Model, 49:1-5 (2008)
2	doi: 10.1208/aapsj070110	Rytting E, Lentz KA, Chen XQQ, Qian F, Vakatesh S. AAPS J, 7:E78-E105 (2005)
3	doi: 10.1021/ci800058v	Llinas A, Glen RC, Goodman JM. J Chem Inf Model., 48:1289-1303 (2008)
4	No doi registered	Lakshmi Y. S. Narasimham, Vasant D. Barhate, Kinetic and intrinsic solubility determination of some beta-blockers and antidiabetics by potentiometry, Journal of Pharmacy Research, Vol. 4, No. 2 (2011), pp. 532-536
5	doi: 10.1021/je050318c	Shareef, A.; Angove, M. J.; Wells, J. D.; Johnson, B.B. Aqueous Solubilities of Estrone, 17beta-Estradiol, 17alpha-Ethynylestradiol, and Bisphenol A J. Chem. Eng. Data 2006, 51, 879-881.
6	doi:10.1021/ci000338c	Ran Y, Yalkowsky SHPrediction of Drug Solubility by the General Solubility Equation (GSE). J Chem Inf Comput Sci, 41:354−357 (2001)
7	doi: 10.1021/mp7000878	Palmer DS, Llinas A, Morao I, Day GM, et al. Mol Pharmaceutics, 5:266-279 (2008)
8	doi: 10.1021/ci049909h	Bergstrom, C. A. S.; Wassvik, C. M.; Norinder, U.; Luthman, K.; Artursson, P. Global and Local Computational Models for Aqueous Solubility Prediction of Drug-Like Molecules. J. Chem. Inf. Comput. Sci. 2004, 44, 1477-1488.
9	doi: 10.1016/j.ejps.2004.04.006	Bergstrom CAS, Luthman K, Artursson P. Accuracy of calculated pH-dependent aqueous drug solubility. Eur J Pharm Sci, 22:387−398 (2004)
Authors of this file:
John Mitchell
James McDonagh
Samuel Boobier
