# Supplementary material for: Can human experts predict solubility better than computers?
Source: J Cheminform. 2017 Dec 13;9:63. doi: 10.1186/s13321-017-0250-y (PMC5729181; doi:10.1186/s13321-017-0250-y)
Supplement: Supplementary file 6 — Additional file 6. The machine learning computed solubility predictions. [file 13321_2017_250_MOESM6_ESM.xlsx]

## Sheet: ML
Dataset	Actual values														Ranks														Errors												Squared errors
Model	Experiment		PLS scaling	SVM	Decision tree	RF	ExtraTrees	AdaBoost	SGD	Bagging	KNN	MLP	ML MEDIAN		Experiment		PLS scaling	SVM	Decision tree	RF	ExtraTrees	AdaBoost	SGD	Bagging	KNN	MLP	ML MEDIAN		PLS scaling	SVM	Decision tree	RF	ExtraTrees	AdaBoost	SGD	Bagging	KNN	MLP	ML MEDIAN		PLS scaling	SVM	Decision tree	RF	ExtraTrees	AdaBoost	SGD	Bagging	KNN
Python File			22PLSscale.py	22SVM.py	22decisiontree.py	22RF.py	22extrees.py	22ada.py	22SGD,py	22bagging.py	22neighbor.py	22NN.py
4-Aminobenzoic acid	-1.37		-2.28201	-1.49436	-1.06	-1.36506	-1.45796	-1.6225	-0.440798	-1.37536	-1.42667	-1.79242	-1.44231		6		6	2	2.5	1	2	3	4	1	2	9	2		-0.912014	-0.124364	0.309998	0.004942	-0.087958	-0.2525	0.929202	-0.005355	-0.0566667	-0.422422	-0.0723123		0.83177	0.0154664	0.0960987	2.44234e-05	0.00773661	0.0637562	0.863416	2.8676e-05	0.00321111
4-Aminosalicylic acid	-1.96		-2.16621	-1.90393	-1.16	-1.60631	-1.91343	-1.85125	-0.545853	-1.61072	-1.31333	-2.34981	-1.73099		9		4	5	4	5	5	5	5	5	1	11	5		-0.206213	0.0560707	0.799998	0.353688	0.046566	0.10875	1.41415	0.349276	0.646667	-0.389808	0.229013		0.0425238	0.00314393	0.639996	0.125095	0.00216839	0.0118266	1.99981	0.121994	0.418178
Antipyrine	0.48		-2.91748	-3.11074	-3.70001	-3.38618	-3.44455	-3.37968	-1.55092	-3.38108	-2.60667	-1.42395	-3.24521		1		15	14	16	17	17	16	9	17	12	5	17		-3.39748	-3.59074	-4.18001	-3.86618	-3.92455	-3.85968	-2.03092	-3.86108	-3.08667	-1.90395	-3.72521		11.5429	12.8934	17.4725	14.9473	15.4021	14.8971	4.12464	14.9079	9.52751
Chloramphenicol	-2.11		-2.456	-2.95035	-3.61001	-2.20103	-2.47278	-2.12658	-2.34393	-2.22045	-3.72667	-2.89037	-2.46439		10		8	11	15	7	8	6	18	7	19	15	8		-0.346003	-0.840352	-1.50001	-0.091026	-0.362784	-0.0165789	-0.233928	-0.110449	-1.61667	-0.780365	-0.354393		0.119718	0.706192	2.25002	0.00828573	0.131612	0.000274861	0.0547222	0.012199	2.61361
Corticosterone	-3.24		-2.40297	-3.64282	-3.27001	-2.90972	-3.26207	-3.01289	-1.93978	-2.90107	-4.32333	-3.23813	-3.12551		15.5		7	22	11.5	12	16	12	13	12	21.5	20	14		0.837026	-0.40282	-0.0300065	0.330284	-0.02207	0.227105	1.30022	0.338926	-1.08333	0.00187227	0.114489		0.700613	0.162264	0.000900392	0.109088	0.000487085	0.0515768	1.69056	0.114871	1.17361
Dapsone	-3.09		-3.74613	-3.43153	-8.80002	-3.76175	-3.53763	-3.72405	-2.33581	-3.76216	-2.59333	-2.67866	-3.63084		13		19	20	25	18	18	18	17	18	11	13	19		-0.656135	-0.341527	-5.71002	-0.671748	-0.447634	-0.634048	0.754193	-0.672157	0.496667	0.411337	-0.540841		0.430513	0.116641	32.6043	0.451245	0.200376	0.402016	0.568808	0.451795	0.246678
Primidone	-2.64		-2.70702	-3.13772	-2.29	-3.31839	-2.70094	-3.36073	-1.99214	-3.33427	-2.55667	-1.18624	-2.70398		11		11	15	10	15	9	15	14	16	10	4	9		-0.0670175	-0.497719	0.349995	-0.678392	-0.060938	-0.720732	0.647856	-0.694274	0.0833333	1.45376	-0.0639777		0.00449134	0.247724	0.122497	0.460216	0.00371344	0.519454	0.419717	0.482016	0.00694444
Estrone	-5.32		-3.90684	-3.77623	-5.28001	-4.45762	-4.59183	-4.44125	-3.17674	-4.45481	-3.20333	-4.54333	-4.44803		23		20	24	22.5	23	22	22	20	23	14	22	23		1.41316	1.54377	0.0399894	0.862378	0.72817	0.87875	2.14326	0.865194	2.11667	0.776665	0.871972		1.99701	2.38322	0.00159916	0.743696	0.530232	0.772202	4.59354	0.748561	4.48028
Alclofenac	-3.13		-2.66831	-3.10778	-3.76001	-2.7026	-2.70154	-2.9625	-1.20482	-2.65758	-3.46333	-3.1124	-2.83255		14		10	13	17	9	10	11	8	9	17	18	11		0.461695	0.022225	-0.630008	0.427404	0.428458	0.1675	1.92518	0.47242	-0.333333	0.0176009	0.297452		0.213162	0.000493949	0.396909	0.182674	0.183576	0.0280562	3.70633	0.223181	0.111111
5-Fluorouracil	-1.03		-1.14228	-1.49906	-1.93	-1.48382	-1.56104	-1.5825	-0.0304174	-1.47308	-1.53	-0.95591	-1.49144		4		1	3	7.5	3	3	2	2	3	6	2	3		-0.112276	-0.469064	-0.900004	-0.45382	-0.53104	-0.5525	0.999583	-0.443078	-0.5	0.0740905	-0.461442		0.012606	0.220021	0.810007	0.205953	0.282003	0.305256	0.999165	0.196318	0.25
Griseofulvin	-3.25		-3.29354	-2.79527	-3.27001	-2.82046	-2.86982	-2.70517	-2.23745	-2.83705	-2.14333	-2.35032	-2.80787		17		17	9	11.5	10	11	8	16	11	8	12	10		-0.0435424	0.454733	-0.0200065	0.429536	0.380176	0.544828	1.01255	0.412953	1.10667	0.89968	0.442134		0.00189594	0.206782	0.000400262	0.184501	0.144534	0.296837	1.02525	0.17053	1.22471
Fluometuron	-3.46		-2.58386	-3.67922	-1.69	-2.83619	-3.16539	-3.015	-1.90453	-2.80573	-4.46667	-3.13463	-2.9256		18		9	23	6	11	14	13	12	10	24	19	13		0.876144	-0.219224	1.77	0.623806	0.294614	0.445	1.55547	0.654269	-1.00667	0.325374	0.534403		0.767629	0.0480591	3.13289	0.389134	0.0867974	0.198025	2.41948	0.428068	1.01338
Fluconazole	-1.8		-2.80598	-2.56464	-3.87001	-3.1227	-2.9799	-3.45	-1.89368	-3.12791	-2.29	-1.58424	-2.89294		7		14	8	18.5	14	12	17	11	14	9	7	12		-1.00598	-0.764644	-2.07001	-1.3227	-1.1799	-1.65	-0.0936766	-1.32791	-0.49	0.215758	-1.09294		1.012	0.58468	4.28493	1.74952	1.39216	2.7225	0.00877531	1.76333	0.2401
Khellin	-3.02		-3.62511	-3.37846	-3.49001	-2.99755	-3.61803	-2.89676	-2.4889	-3.00689	-3.38333	-2.88961	-3.19268		12		18	18	14	13	19	10	19	13	16	14	15		-0.60511	-0.358459	-0.470007	0.02245	-0.59803	0.123243	0.531097	0.013107	-0.363333	0.130393	-0.172676		0.366158	0.128493	0.220907	0.000504003	0.35764	0.0151889	0.282064	0.000171793	0.132011
Clozapine	-3.24		-4.96084	-3.61066	-4.50001	-5.11746	-4.71953	-4.9985	-4.25158	-5.07196	-3.79667	-3.5672	-4.60977		15.5		24	21	21	24	23	24	24	24	20	21	24		-1.72084	-0.370657	-1.26001	-1.87746	-1.47953	-1.7585	-1.01158	-1.83196	-0.556667	-0.327203	-1.36977		2.96129	0.137387	1.58762	3.52484	2.18901	3.09232	1.02328	3.35607	0.309878
Norethisterone	-4.63		-2.76268	-3.39035	-4.42001	-3.97883	-4.51093	-4.30727	-1.75925	-4.01646	-4.32333	-3.09582	-3.99764		21		12	19	20	19	21	20	10	19	21.5	17	20		1.86732	1.23965	0.209991	0.651172	0.119068	0.322727	2.87075	0.613542	0.306667	1.53418	0.632357		3.4869	1.53674	0.0440963	0.424025	0.0141772	0.104153	8.24122	0.376434	0.0940444
Nicotinic acid	-0.85		-1.95517	-1.37777	-1.93	-1.41781	-1.43028	-1.5132	-0.17541	-1.41454	-1.48667	-1.43559	-1.43293		3		2	1	7.5	2	1	1	3	2	3.5	6	1		-1.10517	-0.527768	-1.08	-0.567814	-0.580276	-0.6632	0.67459	-0.564541	-0.636667	-0.585593	-0.582935		1.22139	0.278539	1.16641	0.322413	0.33672	0.439834	0.455071	0.318707	0.405344
Perphenazine	-4.16		-4.79956	-3.15655	-3.87001	-4.27059	-4.82423	-4.76833	-4.06955	-4.25444	-4.37667	-4.69405	-4.32363		19		23	16	18.5	20	24	23	22	21	23	23	21		-0.639557	1.00345	0.289992	-0.110594	-0.66423	-0.608333	0.0904537	-0.094437	-0.216667	-0.534054	-0.16363		0.409033	1.00692	0.0840955	0.012231	0.441201	0.370069	0.00818188	0.00891835	0.0469444
Pteridine	0.02		-2.79408	-1.99306	-0.950002	-2.39901	-2.44608	-2.80154	-1.04705	-2.41496	-1.71667	-0.983546	-2.19603		2		13	7	1	8	7	9	7	8	7	3	7		-2.81408	-2.01306	-0.970002	-2.41901	-2.46608	-2.82154	-1.06705	-2.43496	-1.73667	-1.00355	-2.21603		7.91904	4.05239	0.940904	5.8516	6.08157	7.96108	1.13861	5.92904	3.01601
Salicylamide	-1.84		-2.2807	-1.64983	-1.06	-1.59486	-1.73109	-1.78316	-0.550733	-1.60526	-1.48667	-1.61414	-1.6097		8		5	4	2.5	4	4	4	6	4	3.5	8	4		-0.440702	0.190171	0.779998	0.245144	0.10891	0.0568421	1.28927	0.234739	0.353333	0.225863	0.230301		0.194218	0.0361649	0.608397	0.0600956	0.0118614	0.00323102	1.66221	0.0551024	0.124844
Sulfanilamide	-1.36		-2.01709	-1.90841	-2.25	-1.89551	-2.2447	-2.23088	-0.0119766	-1.88973	-1.50333	-0.645303	-1.90196		5		3	6	9	6	6	7	1	6	5	1	6		-0.657086	-0.548409	-0.890005	-0.535506	-0.884698	-0.870882	1.34802	-0.529731	-0.143333	0.714697	-0.541958		0.431762	0.300752	0.792108	0.286767	0.782691	0.758436	1.81717	0.280615	0.0205444
Gliclazide	-4.29		-3.22139	-2.92361	-3.46001	-3.32836	-3.06869	-3.30583	-4.12791	-3.32046	-3.02333	-2.98646	-3.26361		20		16	10	13	16	13	14	23	15	13	16	18		1.06861	1.36639	0.829993	0.961636	1.22131	0.984167	0.162085	0.969537	1.26667	1.30354	1.02639		1.14193	1.86703	0.688889	0.924744	1.49159	0.968584	0.0262716	0.940002	1.60444
Trihexyphenidyl	-5.2		-4.11093	-3.18614	-1.52	-4.28611	-3.22249	-3.78839	-2.20733	-4.25387	-3.21333	-2.26978	-3.21791		22		21	17	5	21	15	19	15	20	15	10	16		1.08907	2.01386	3.68	0.913886	1.97751	1.41161	2.99267	0.946131	1.98667	2.93022	1.98209		1.18608	4.05562	13.5424	0.835188	3.91056	1.99265	8.95608	0.895164	3.94684
Triphenylene	-6.73		-7.19714	-5.46087	-6.18001	-6.54502	-7.20883	-6.605	-6.39605	-6.54891	-7.24	-7.11273	-6.57696		25		25	25	24	25	25	25	25	25	25	25	25		-0.467141	1.26913	0.549988	0.184976	-0.478832	0.125	0.333954	0.181089	-0.51	-0.382731	0.153045		0.218221	1.6107	0.302486	0.0342161	0.22928	0.015625	0.111525	0.0327932	0.2601
Mifepristone	-5.9		-4.22097	-3.0062	-5.28001	-4.44993	-4.04687	-4.43444	-3.69457	-4.4395	-3.67333	-5.0399	-4.32771		24		22	12	22.5	22	20	21	21	22	18	24	22		1.67903	2.8938	0.619989	1.45007	1.85313	1.46556	2.20543	1.4605	2.22667	0.860098	1.57229		2.81913	8.37411	0.384387	2.1027	3.43409	2.14785	4.86393	2.13307	4.95804
																																								Sumsq	40.032	40.9729	82.1757	33.9361	37.6479	38.1379	51.0598	33.9469	36.2284
															R		0.669744	0.693595	0.530035	0.736295	0.728217	0.707828	0.752068	0.726294	0.703675	0.837469	0.761685													Meansq	1.60128	1.63892	3.28703	1.35744	1.50591	1.52552	2.04239	1.35788	1.44914
																																								RMSE	1.26542	1.2802	1.81302	1.16509	1.22716	1.23512	1.42912	1.16528	1.2038
SD	1.80687
RMSE			1.26542	1.2802	1.81302	1.16509	1.22716	1.23512	1.42912	1.16528	1.2038	0.985177	1.14044
R^2			0.507487	0.520079	0.260301	0.58292	0.541975	0.545155	0.577289	0.582614	0.539848	0.706238	0.600795
Spearman rank			0.669744	0.693595	0.530035	0.736295	0.728217	0.707828	0.752068	0.726294	0.703675	0.837469	0.761685
R			0.712381	0.721165	0.510197	0.763492	0.736189	0.738346	0.759795	0.763292	0.734743	0.840379	0.775109
Correct			15	16	17	20	18	19	11	20	15	19	18
AAE			0.979536	0.924883	1.1976	0.802224	0.837058	0.850783	1.18469	0.803264	0.917067	0.728192	0.777762
Rank (RMSE)			7	8	10	2	5	6	9	3	4	1
Rank inc Med (RMSE)			8	9	11	3	6	7	10	4	5	1	2
Rank (R^2)			9	8	10	2	6	5	4	3	7	1
Rank inc Med (R^2)			10	9	11	3	7	6	5	4	8	1	2
Rank (Spear)			9	8	10	3	4	6	2	5	7	1
Rank inc Med (Spear)			10	9	11	4	5	7	3	6	8	1	2
Rank (Correct)			8.5	7	6	1.5	5	3.5	10	1.5	8.5	3.5
Rank inc Med (Correct)			9.5	8	7	1.5	5.5	3.5	11	1.5	9.5	3.5	5.5
Rank (AAE)			8	7	10	2	4	5	9	3	6	1
Rank inc Med (AAE)			9	8	11	3	5	6	10	4	7	1	2
Mean	-2.9248		-3.16097	-2.88542	-3.30401	-3.13011	-3.18923	-3.2267	-2.09509	-3.12713	-2.99467	-2.70298	-3.05569
SD	1.80687		1.24303	0.930558	1.84881	1.28779	1.30846	1.23833	1.54699	1.28359	1.37377	1.49219	1.21712
Mean - 2SD	-6.53854		-5.64704	-4.74654	-7.00163	-5.7057	-5.80615	-5.70336	-5.18907	-5.6943	-5.7422	-5.68737	-5.48992
Mean - SD	-4.73167		-4.404	-3.81598	-5.15282	-4.41791	-4.49769	-4.46503	-3.64208	-4.41072	-4.36844	-4.19517	-4.2728
Mean + SD	-1.11793		-1.91794	-1.95486	-1.45519	-1.84232	-1.88076	-1.98837	-0.548096	-1.84354	-1.6209	-1.21079	-1.83857
Mean + 2SD	0.688943		-0.674908	-1.02431	0.393622	-0.554529	-0.5723	-0.750037	0.998895	-0.559955	-0.247128	0.281403	-0.621454
[truncated: 25 more columns]
