# Supplementary material for: Can human experts predict solubility better than computers?
Source: J Cheminform. 2017 Dec 13;9:63. doi: 10.1186/s13321-017-0250-y (PMC5729181; doi:10.1186/s13321-017-0250-y)
Supplement: Supplementary file 7 — Additional file 7. Ten python scripts implementing the different machine learning algorithms. [file 13321_2017_250_MOESM7_ESM.zip]

Archive with 11 entries (10 files):
- ML_methods/
- ML_methods/RandomForest.py
- ML_methods/NearestNeighbours.py
- ML_methods/AdaBoost.py
- ML_methods/SVM.py
- ML_methods/SGD.py
- ML_methods/Bagging.py
- ML_methods/PLS.py
- ML_methods/ExtraTrees.py
- ML_methods/NeuralNetworks.py
- ML_methods/DecisionTree.py
