# Supplementary material for: Can human experts predict solubility better than computers?
Source: J Cheminform. 2017 Dec 13;9:63. doi: 10.1186/s13321-017-0250-y (PMC5729181; doi:10.1186/s13321-017-0250-y)
Supplement: Supplementary file 8 — Additional file 8. The human experts’ solubility predictions. [file 13321_2017_250_MOESM8_ESM.xlsx]

## Sheet: Human
Dataset	Actual values	Ranks		1	2	3	4	5	6	7	8	9	10	11	12	13	14	15	16	17	18	19	20	21	22	MEDIAN	All preds	Ranks	1	2	3	4	5	6	7	8	9	10	11	12	13	14	15	16	17	18	19	20	21
Model	Experiment	Experiment		First undergraduate degree (e.g. BSc/MChem)	PhD/Doctorate	PhD/Doctorate	PhD/Doctorate	PhD/Doctorate	PhD/Doctorate	PhD/Doctorate	PhD/Doctorate	Msci	PhD/Doctorate	PhD/Doctorate	PhD/Doctorate	PhD/Doctorate	PhD/Doctorate	PhD/Doctorate	A-Level/Scottish Highers (School leavers level)	A-Level/Scottish Highers (School leavers level)	A-Level/Scottish Highers (School leavers level)	A-Level/Scottish Highers (School leavers level)	A-Level/Scottish Highers (School leavers level)	PhD/Doctorate	First undergraduate degree (e.g. BSc/MChem)	MEDIAN	negative?		First undergraduate degree (e.g. BSc/MChem)	PhD/Doctorate	PhD/Doctorate	PhD/Doctorate	PhD/Doctorate	PhD/Doctorate	PhD/Doctorate	PhD/Doctorate	Msci	PhD/Doctorate	PhD/Doctorate	PhD/Doctorate	PhD/Doctorate	PhD/Doctorate	PhD/Doctorate	A-Level/Scottish Highers (School leavers level)	A-Level/Scottish Highers (School leavers level)	A-Level/Scottish Highers (School leavers level)	A-Level/Scottish Highers (School leavers level)	A-Level/Scottish Highers (School leavers level)	PhD/Doctorate
Python File				Postgraduate Student	Research academic	Pharmaceutical industry	Research academic	Research academic	Scientific software developer	Research academic	Scientific communications	Postgraduate Student	Postgraduate Student	Research academic	Research academic	Pharmaceutical industry	Research academic	Research academic	Undergraduate Student	Undergraduate Student	Undergraduate Student	Undergraduate Student	Undergraduate Student	Pharmaceutical industry	Postgraduate Student	MEDIAN			Postgraduate Student	Research academic	Pharmaceutical industry	Research academic	Research academic	Scientific software developer	Research academic	Scientific communications	Postgraduate Student	Postgraduate Student	Research academic	Research academic	Pharmaceutical industry	Research academic	Research academic	Undergraduate Student	Undergraduate Student	Undergraduate Student	Undergraduate Student	Undergraduate Student	Pharmaceutical industry
4-Aminobenzoic acid	-1.37	6		-1.5	-1	-3	-0.7	-2		-1.8	-1	-0.5	-0.8	-2	-2		-1.3	-1.5	-1	-1.75	-2.2			-1	-1.97	-1.5	TRUE		8.5	3	8.5	1	9		6	1	1.5	3	8.5	9.5		3.5	4	3	7	16			2
4-Aminosalicylic acid	-1.96	9		-1.5	-0.8	-3	-0.8	1.26		-1.5	-1.5	-1.1	-0.25	-2	-1		-1.3	-1	-2	-1	-2			-1	-2.08	-1.2	FALSE		8.5	2	8.5	2	5		4.5	2.5	3.5	2	8.5	2.5		3.5	2	10	2	14.5			2
Antipyrine	0.48	1		-3.2	-1.5	-4	-1.9	3.2		-2	-3	-2	-4	-1	-2		-3.5	-2	-3.6	-3	-1.5			-3	-3.13	-2.5	TRUE		16	6	15	8.5	2		8	9.5	8	15	3.5	9.5		12.5	8	17	11	10			15
Chloramphenicol	-2.11	10		-0.5	-2.5	-6	-2.7	-2.5		-2.5	-3	-2.2	-2	-3	-0.5		-4	-2	-2	-3.04	-4			-3		-2.5	TRUE		4	11.5	22.5	13	10.5		11	9.5	10	7.5	14.5	1		14.5	8	10	12	23.5			15
Corticosterone	-3.24	15.5		-2.5	-3	-3	-1.9	-2.5		-3.5	-3	-4.2	-3	-4	-3.4		-3.3	-4.5	-1.3	-3.8	-4	-3.1		-4	-3.33	-3.3	TRUE		13.5	14.5	8.5	8.5	10.5		20	9.5	20	10	20	16		10.5	24	4	17	23.5			19.5
Dapsone	-3.09	13		-6	-2	-4	-1.8	-2.8		-2	-3	-3.2	-3.5	-3	-2	-2.8	-1.5	-1	-4.7	-2.7	-2.5			-3	-2.57	-2.8	TRUE		22	9	15	6.5	12.5		8	9.5	13	12	14.5	9.5		5.5	2	20	10	18.5			15
Primidone	-2.64	11		-4	-2.5	-3	-3.2	-1.9		-3.3	-4	-2	-3.5	-3	-1		-2.5	-3	-2.5	-1.8	-1.75	-2.2		-2.5	-2.05	-2.5	TRUE		17.5	11.5	8.5	18	8		16	16	8	12	14.5	2.5		8	14.5	12	8	13			11
Estrone	-5.32	23		-4.5	-5	6	-4.9	4.1		-3.7	-3.5	-4	-5	-4	-4.5	-5	-5.3	-4	-3.5	-5.3	-5.2			-8	-5.71	-4.5	FALSE		20	22	1	24	1		23	13	17.5	19	20	21		18.5	21	16	23	25			25
Alclofenac	-3.13	14		-1.5	-3.5	-3	-3.7	-3.8		-3.5	-4	-5.5	5	-2	-2		-4.2	-3	-1.7	-4	-3			-2	-3.57	-3.25	FALSE		8.5	17	8.5	20	18		20	16	23.5	1	8.5	9.5		16	14.5	5.5	19	20			7
5-Fluorouracil	-1.03	4		-0.2	-1.5	-3	-2.9	1.8		-1	-3	-1.4	-2	-2	-1.5	-2.3	-1.2	-2	-1.9	-1.35	-1.6		-1.7	-2	-1.45	-1.65	FALSE		2	6	8.5	15	4		2	9.5	5.5	7.5	8.5	5.5		2	8	8	4	11			7
Griseofulvin	-3.25	17		-1.5	-2	-2	-3.1	-2.8		-3.5	-3	-2.6	-6	-2	-2		-5.5	-3	-6	-4.5	-3.7			-5		-3	TRUE		8.5	9	3	17	12.5		20	9.5	12	22	8.5	9.5		21.5	14.5	24	20	21			21.5
Fluometuron	-3.46	18		0.2	-3	-4	-3	-4		-2.6	-5	-4	-3.5	-3	-3.5		-5.4	-2	-1.8	-3.5	-3.8			-3	-4.37	-3.5	TRUE		1	14.5	15	16	19.5		12.5	20	17.5	12	14.5	17		20	8	7	15	22			15
Fluconazole	-1.8	7		-0.5	-2	-2	-1.8	-5.8		-2	-7	-2.5	-2.5	-2	-2.5		-3	-2	-4.9	-3.7	-2.5			-2	-4.28	-2.5	TRUE		4	9	3	6.5	23		8	24.5	11	9	8.5	14		9	8	21	16	18.5			7
Khellin	-3.02	12		-2.5	-5.5	-5	-4.8	-4		-2.8	-4	-4.5	-7	-3	-5.5	-4.5	-5	-4	-4	-5.4	-2			-3	-3.31	-4	TRUE		13.5	23	19	23	19.5		14	16	21	24.5	14.5	22.5		17	21	19	24	14.5			15
Clozapine	-3.24	15.5		-4.5	-3	-5	-3.8	-4.2		-3.25	-6	-3.4	-5	-4	-3.8		-6.8	-4	-5.6	-3.9	-1.2			-3	-3.85	-3.95	TRUE		20	14.5	19	21	21		15	22.5	14	19	20	18		25	21	23	18	6.5			15
Norethisterone	-4.63	21		-4	-4	-6	-2.8	-3.1		-3.5	-5	-4.1	-4.1	-5	-4	-3.5	-5.3	-3.5	-3	-4.9	-1.2	-4		-7	-4.32	-4	TRUE		17.5	20	22.5	14	15		20	20	19	17	23.5	19.5		18.5	18	13.5	21	6.5			23.5
Nicotinic acid	-0.85	3		-1.9	-1.2	-2	-1.4	-1.2		-0.2	-2	-1.4	-1	-1	-2	-1	-1.6	-1	-0.7	-1.1	-1.7			-2	-0.95	-1.2	TRUE		11	4	3	4.5	6		1	5	5.5	4.5	3.5	9.5		7	2	1	3	12			7
Perphenazine	-4.16	19		-1.2	-6.5	-4	-2.2	-5		-3.5	-6	-5.5	-5	-5	-5.5	-2.6	-4	-2	-3.4	-5.2	-0.5			-2		-4	TRUE		6	25	15	10.5	22		20	22.5	23.5	19	23.5	22.5		14.5	8	15	22	2			7
Pteridine	0.02	2		-3	-3	-6	-4.4	-3.7		-1.5	-4	-2	-4	0	-3		-6	-4	-3	-1.95	-1			-5	-2.45	-3	TRUE		15	14.5	22.5	22	17		4.5	16	8	15	1	15		23	21	13.5	9	4.5			21.5
Salicylamide	-1.84	8		-0.5	-0.6	-3	-1.4	-1.69		-2.2	-1.5	-0.5	-1	-0.5	-1.5		-0.8	-2	-2	-0.85	-1.3			-1	-1.57	-1.35	TRUE		4	1	8.5	4.5	7		10	2.5	1.5	4.5	2	5.5		1	8	10	1	8			2
Sulfanilamide	-1.36	5		-2	-1.5	-3	-1.2	2		-1.3	-2	-1.1	-1.5	-1.5	-1.25		-1.5	-3	-1.7	-1.7	-1.4		-2.5	-2	-2.67	-1.5	FALSE		12	6	8.5	3	3		3	5	3.5	6	5	4		5.5	14.5	5.5	6	9			7
Gliclazide	-4.29	20		-7	-4	-5	-2.3	-3.2		-3.4	-2	-3.8	-5.8	-4	-5.6		-5.5	-3	-0.9	-3.4	-2.3			-3	-3.58	-3.49	TRUE		23.5	20	19	12	16		17	5	15	21	20	24		21.5	14.5	2	14	17			15
Trihexyphenidyl	-5.2	22		-4.5	-4	-4	-2.2	-6		-2.6	-4	-4.8	-4	-3	-2.2	-3.5	-3.5	-4	-5	-1.5	-1			-2		-3.75	TRUE		20	20	15	10.5	24		12.5	16	22	15	14.5	13		12.5	21	22	5	4.5			7
Triphenylene	-6.73	25		-7	-6	-8	-5.9	-7.1		-4	-5	-8.8	-7	-6	-9	-7	-6.2	-7	-7.8	-7	-0.2			-7	-6.01	-7	TRUE		23.5	24	25	25	25		24.5	20	25	24.5	25	25		24	25	25	25	1			23.5
Mifepristone	-5.9	24		-9	-3.8	-6	-3.4	-2.9		-4	-7	-3.9	-6.5	-4	-4		-3.3	-3	-3.9	-3.3	-0.8			-4	-3.12	-3.9	TRUE		25	18	22.5	19	14		24.5	24.5	16	23	20	19.5		10.5	14.5	18	13	3			19.5
SD	1.80687
																												Spearman rank	0.486485	0.766622	0.315433	0.47873	0.48826		0.8666	0.490201	0.778036	0.623845	0.852691	0.654281		0.514831	0.506815	0.372425	0.614349	-0.0654602			0.501907
N	25	25		25	25	25	25	25	0	25	25	25	25	25	25	9	25	25	25	25	25	3	2	25	21	25
RMSE				1.90112	1.24004	3.01978	1.63024	2.64083		1.18721	1.9348	1.21527	2.37046	0.942257	1.50857		2.00212	1.49781	1.84326	1.48128	2.31287			1.79829		1.08747
R^2				0.365952	0.537135	0.00468411	0.229993	0.187692		0.636511	0.210851	0.616052	0.218722	0.722687	0.439636		0.205789	0.320073	0.212132	0.395107	4.45381e-05			0.269337		0.631967
Spearman rank				0.486485	0.766622	0.315433	0.47873	0.48826		0.8666	0.490201	0.778036	0.623845	0.852691	0.654281		0.514831	0.506815	0.372425	0.614349	-0.0654602			0.501907		0.816519
R				0.60494	0.732895	0.0684406	0.479576	0.433235		0.797816	0.459185	0.78489	0.467677	0.85011	0.66305		0.453639	0.56575	0.460578	0.628576	-0.00667369			0.518977		0.794963
Correct				10	15	9	13	15		17	11	16	16	18	11		11	13	11	17	14			14		21
Correct (inc partial)				10	15	9	13	15		17	11	16	16	18	11	4	11	13	11	17	14	3	1	14	16	21
AAE				1.5632	0.928	1.8592	1.2592	1.7516		0.8732	1.4784	0.984	1.4852	0.7336	1.2436		1.416	1.1352	1.4392	1.092	1.5884			1.3192		0.732
Rank (RMSE)				11	4	17	8	16		2	12	3	15	1	7		13	6	10	5	14			9
Rank inc Med (RMSE)				12	5	18	9	17		3	13	4	16	1	8		14	7	11	6	15			10		2
Rank (R^2)				7	4	16	10	15		2	13	3	11	1	5		14	8	12	6	17			9
Rank inc Med (R^2)				8	5	17	11	16		2	14	4	12	1	6		15	9	13	7	18			10		3
Rank (Spear)				13	4	16	14	12		1	11	3	6	2	5		8	9	15	7	17			10
Rank inc Med (Spear)				14	5	17	15	13		1	12	4	7	2	6		9	10	16	8	18			11		3
Rank (Correct)				16	6	17	10	6		2	12	4	4	1	12		12	10	12	2	8			8
Rank inc Med (Correct)				17	7	18	11	7		3	13	5	5	2	13		13	11	13	3	9			9		1
Rank inc Med, Partial (Correct)				18	8	19	12	8		3	14	5	5	2	14	20	14	12	14	3	10	21	22	10	5	1
Rank (AAE)				14	3	17	8	16		2	12	4	13	1	7		10	6	11	5	15			9
Rank inc Med (AAE)				15	4	18	9	17		3	13	5	14	2	8		11	7	12	6	16			10		1
[truncated: 98 more columns]
